# Supplementary material for: Mediation Analysis to Investigate Differences in Prostate Cancer Diagnosis Stage Through Environmental Risk Factors in Louisiana
Source: Curr Oncol. 2025 Jul 24;32(8):416. doi: 10.3390/curroncol32080416 (PMC12384859; doi:10.3390/curroncol32080416)
Supplement: Supplementary file 1 [file curroncol-32-00416-s001.zip]

Archive with 1 entries (1 files):
- curroncol-3642993-supplementary.pdf
